# Supplementary material for: Case Identification of Depression in Inpatient Electronic Medical Records: Scoping Review
Source: JMIR Med Inform. 2024 Oct 14;12:e49781. doi: 10.2196/49781 (PMC11493107; doi:10.2196/49781)
Supplement: Multimedia Appendix 2 [file medinform-v12-e49781-s002.xls]

## Sheet: Depression
Study Characteristics								Databases		EMR Data Type			AI Technique				Algorithm Performance Metrics								Methods
Author	Year	Country	Study Classification	Overall Description	EMR Setting	Data Source	Diagnostic Code (e.g. ICD)	Administrative Database	Genomic Databases	Structured (e.g. Labs, Medications)	Unstructured (i.e. Free-text)	Chart Review	ML	NLP	Phenotyping Summary	Validation Methodology	Sensitivity	Specificity	PPV	NPV	AUC	AUCPRC	F-score	Case Definition Purpose	Data Sources and Elements	Study Methods
Dashti H.S. et al.	2018	USA	Comorbidity Analysis	Detect associations between sleep duration and prevalent diseases	Inpatient and outpatient	Partners Biobank	0	0	1	1	1	1	1	1	Automated feature extraction and feature selection on narrative text	Chart review	0.81		0.9					Test for associations between sleep duration and depression	Hospital-based cohort study from the Partners HealthCare hospitals; 43058 patients age >= 18	LASSO penalized regression trained on coded diagnoses, medications, procedures, and vital signs
Dorr D.A. et al.	2022	USA	Outcome Analysis	Depression was extracted from EHR to identify patients with multimorbidity, to examine the effect of psychosocial factors on outcomes for patients with multiple chronic conditions	Inpatient and outpatient	Oregon Health & Science University	1	0	0	1	0	0	0	0	Used a standard value set of ICD-10 codes extracted from the Value Set Authority Center	Not specified								Identify patients with multiple chronic conditions	76,479 patients age >= 65 with 2 or more chronic diseases that are frequently included in operationalizing multimorbidity, seen between 2016 and 2017	One of ICD-10-CM F01.51, F32.0-F32.5, F32.89, F32.9, F33.0-F33.3, F33.40-F33.42, F33.8, F33.9, F34.1, F34.81, F34.89, F43.21, F43.23, F53.0, F53.1, O90.6, O99.340-O99.343, O99.345
Edgcomb J.B. et al.	2021	USA	Outcome Analysis	Assess the risk of suicide attempt and self harm following medical hospitalization in women with mental illness	Inpatient and outpatient	UCLA-xDR and NYC-CDRN datasets	1	0	0	0	0	0	0	0	Depression was determined by ICD-9/10 codes	Not specified								Define a study population	UCLA-xDR repository contains 10 years of data from 2 academic medical hospitals; NYC-CDRN dataset contains data from 2009-2017 from 7 health systems across NYC	One of ICD-9 296.00-296.89, 296.40-296.89; ICD-10 F31.0-31.9
Estiri H. et al.	2021	USA	Outcome Analysis	Predicting COVID-19 mortality from EMR	Inpatient and outpatient	MGB COVID-19 datamart	1	0	0	0	0	0	0	0	ICD-10 codes used to define depression	Not specified								Determine whether diagnosis of depression predicts death after COVID-19	MGB includes 10 hospitals in the Greater Boston area; cohort: 16709 patients with a confirmed COVID-19 PCR test and at least 1 year of medical history	One of ICD-9 300.4, 290.13, 290.21, 290.43, 296.2x, 296.3x, 309.0, 309.1, 311; ICD-10 F06.31, F06.32, F32.x, F33.x
Fang Y. et al.	2022	USA	Outcome Analysis	Identify other conditions associated with a genetic risk of depression	Inpatient and outpatient	Michigan Genomics Initiative	1	0	1	1	0	0	0	0	A combination of ICD-9 and ICD-10-CM codes were used to define depression and MDD	Not specified								Exclude patients diagnosed with depression to discover other conditions associated with genetic liability to depression	46,782 unrelated patients of European descent	Depression defined by Phecode 269.2 (ICD-9 296.2, 296.20-296.26, 296.3, 296.30-296.36, 311, ICD-10-CM F32, F32.0-F32.5, F32.8, F32.81, F32.89, F32.9, F33, F33.0-F33.4, F33.40-F33.42, F33.8, F33.9); MDD defined by Phecode 296.22 (ICD-9 296.2, 296.20, 296.22-296.26, 296.3, 296.30, 296.32-296.36, ICD-10-CM F32, F32.0-F32.5, F32.8, F32.81, F32.89, F32.9, F33, F33.0-F33.4, F33.40-F33.42, F33.8, F33.9)
Fernandes A.C. et al.	2018	UK	Outcome Analysis	Investivating the demographic and clinical factors associated with antidepressant use	Inpatient and outpatient	South London and Maudsley (SLaM) National Health Service Trust	1	0	0	1	0	0	0	0	ICD-10 codes used to define depression	Not specified								Define a study population	Patients seen between March 1st and August 31st, 2015	One of ICD-10 F32, F33, F34.1, F41.2
Goulet J.L. et al.	2005	USA	Comorbidity Analysis	Determine comorbidities among veterans with both HIV and hepatitis C	Inpatient and outpatient	Veterans Administration electronic medical records system	1	0	0	0	0	1	0	0	ICD-9-CM codes used to define depression	Chart review	0.45	0.9						Assess the prevalence of comorbidities in HIV-infected veterans	All veterans with HIV being treated between 1997 and 2002	One of ICD-9 296.20-296.39, 300.40, 309.10, 311.00
Hong C. et al.	2021	USA	Algorithm Development	ML algorithm development on 8 different conditions including depression using EHR data	Inpatient and outpatient	EHR data from the VA Corporate Data Warehouse and Mass General Brigham	1	1	0	1	0	1	1	0	Knowledge Extraction Via Sparse Embedding Regression (KESER) was developed for feature selection and integrative network analysis	Chart review, collected a set of known relationship pairs from Wikipedia, PheCode hierarchy, https://www.drugs.com, MEDRT, SNOMED-CT, and manual annotations						0.9	0.81	Compare the performance of algorithms trained with KESER-selected features to those trained with existing feature selection strategies	Diagnosis, procedures, lab measurements, and medications from over 15 million patients between two data warehouses	KESER: 1) Embedding vectors created via representation learning 2) Feature selection at a single site via sparse regression 3) Building a knowledge network across multiple sites via an integrative sparse regression and node-wise graphical model 4) aLASSO and RF trained with features selected
Ingram W.M. et al	2020	USA	Algorithm Development	Making a phenotyping algorithm to identify depression and determining the best method to do that. Suggests that using just ICD codes may not be the most precise method.	Inpatient and outpatient	Geisinger Health System EHR	1	0	0	1	0	0	0	0	ICD-9 codes were used, as well as medication orders. Other characteristics used were medical history, measures of health care utilization and depressive symptoms.	They examined how the identified phenotype groups related to characteristics previously determined to be associated with depression, including medical history, measures of health care utilization, depressive symptoms, and polygenic risk for depression								Defining depression along a continuum	Data obtained from Jan 1 2005 - Sept 30 2015; patients age >= 18 and <= 90	MDD: One of ICD-9 296.20, 296.21, 296.22, 296.23, 296.24, 296.25, 296.26, 296.30, 296.31, 296.32, 296.33, 296.34, 296.35, 296.36, 296.82; Other depression: ICD-9 311
Khapre S. et al.	2021	UK	Outcome Analysis	Identifying women at risk for postpartum depression by phenotyping for depression before pregnancy	Inpatient and outpatient	South London and Maudsley Biomedical Research Centre Clinical Record Interactive Search	1	1	0	1	1	0	0	1	Using natural language processing, administrative database, and ICD codes, depression and other conditions were phenotyped from risk of relapse into postpartum depression.	Not specified								Determine whether depressive symptoms prior to pregnancy are a risk factor for postpartum depression	Previously characterized cohort of all recorded women with preexisting SMI who had been pregnant between 2007 and 2011	NLP was used on free text and structured data
Mar J. et al.	2020	Spain	Comorbidity Analysis	Identify depressed persons with dementia	Inpatient and outpatient	Basque Health Service’s institutional database	1	1	0	1	1	1	1	0	They built a predictive model for the depressive symptom cluster	Charts were reviewed to identify symptoms; chart review results were compared with NPI score in a small sample of community dementia cases					0.8			Try to predict poor mental health outcomes in people with dementia	A random sample of 4003 patients with dementia	A random forest algorithm was applied; statistics including Kappa index were calculated
Mason A. et al.	2022	UK	Outcome Analysis	To examine whether depressive symptoms predict cognitive behavioral therapy in individuals with psychosis	Inpatient and outpatient	South London and Maudsley National Health Service Foundation	1	0	0	0	0	0	0	0	ICD 10 was used to phenotype for depression the codes F32 and F33 were used	Not specified								Expand the use of EHR for medical research use as it can evaluate larger sample sizes	From (SLaM) databases whose records date back to 2006	NLP was used on EHR data
Mayer M. et al.	2017	Spain	Comorbidity Analysis	Phenotyping for depression was done on the EMR of cancer patients to assess the comorbidity between the two	Inpatient and outpatient	The Parc Salut Mar Barcelona Consortium's EHR system (IMASIS-2 database)	1	0	0	1	0	0	0	0	ICD-9-CM codes were used to find depression	Not specified								Identify the role depression plays in cancer treatment outcomes	A corpus of 769,988 patient records from 1990-2016	One of ICD9 295.7, 295.71-295.75, 296.2, 296.20-296.26, 296.3, 296.30-296.36, 296.4, 296.40-296.46, 296.5, 296.50-296.56, 296.6, 296.60-296.66, 301.12, 301.13, 311, 298.0, 296.7, 296.8, 296.82, 296.89
McCoy T.H et al.	2018	USA	Algorithm Development	Phenotyping five psychiatric symptom domains	Inpatient	Massachusetts General Hospital EHR	1	0	0	0	0	0	0	0	ICD-9 codes used to define depression	Not specified								Determine the principal clinical diagnosis of all study subjects	Any patients age >= 18 with between 1 and 10 inpatient psychiatric hospitalizations between 2010 and 2015	ICD-9 296.2 or 296.3
Parthipan A. et al.	2019	USA	Outcome Analysis	Predicting inadequate postoperative pain management in depressed patients: A machine learning approach	Inpatient	Stanford University Hospitals and Clinical (Epic Systems, Verona WI)	1	0	0	1	1	1	0	1	Used a combination of medication and diagnosis codes and an NLP algorithm on the clinical notes	Chart review								Predict inadequate postoperative pain management	From Stanford University Hospitals and Clinical EHR, patients undergoing common surgical procedure using ICD-9/10 and CPT codes.	Created a dictionary of relevant terms from UMLS; identified 65 predictive features; used ElasticNet regularized regression to identify the most important features
Perlis R. H. et al.	2011	USA	Algorithm Development	Develop an NLP tool to identify disorders in narrative notes and extend it to define longitudinal outcomes	Inpatient and outpatient	Partners HealthCare EMR	1	0	0	1	1	1	1	1	Using NLP to process EMRs. Then compared to ICD-9 and clinical gold standard	Chart review	0.39	0.95	0.78		0.87			Classify conditions using NLP and define longitudinal treatment outcomes using classifications.	Partners HealthCare EMR from Massachusetts General Hospital (MGH) and Brigham and Women's Hospital (BWH) and community and specialty hospitals.	Using threshold probability value to classify patient as depressed and using clinician-reviewed classifications to train logistic regression models to predict probability of being depressed.
Slaby I. et al.	2022	USA	Comorbidity Analysis	Uses algorithm to find ADHD and comorbid conditions in EMR as treatment course is more effective without comorbid conditions.	Inpatient	Children's Hospital of Philadelphia (CHOP)	1	0	1	1	1	1	0	1	ICD 9 and 10 codes were used and a "two hit" principle was used in which two sperate visits related to the condition had to be indentifed within an EMR	A sample of papers was reviwed 741/ 4032 which were then compared to the metric the algorithm produced			0.95					Depression was indentified as the study aimed to find comborbid mental health contions with ADHD. The theroy was that having comorbid mental health conditions made treatment of ADHD more difficult and therefore was an important issue to take note of.	EHR's were mined for ICD codes, medication history, and keywords specfic to ADHD and comobid conditions between the years 2009 - 2016	Rule based phenotyping algorithm was developed using data from the CAG pediatric biorepository
Tvaryanas A. et al.	2014	USA	Outcome Analysis	Critical care air transport team phenotyping for mental illnesses	Inpatient and outpatient	Military Health System Mart (M2)	1	0	0	0	0	0	0	0	ICD-9-CM codes were used to determine the presence of depression	Not specified								Examine the incidence of post-deployment mental health conditions in CCATT personnel	Air Force Personnel Center data to ascertain exposure of interest and Military Health System Mart data to ascertain outcome of interest	One of ICD-9 296.2, 296.3, 309.0, 309.1, and 311; patients must have a mental health diagnosis at at least two separate encounters and must not have had a mental health diagnosis prior to deployment
Yusufov M. et al.	2022	USA	Algorithm Development	NLP was used to assess documentation of mental health and substance use in heart failue patients awaiting cardiac resynchronization therapy	Inpatient and outpatient	Partners HealthCare Research Patient Data Registry	1	1	0	1	1	1	0	1	ICD9-CM and Current Procedural Terminology (CPT) administrative codes were used to identify HF patients undergoing CRT	One human expert annotated charts	0.85	0.95						Identify how often mental health and substance use history are documented, assessed, and addressed in an HF population	Partners HealthCare Research Patient Data Registry with over 20 years of data from 4.6 million patients; registry contains EHRs from two academic medical centers and three community hospitals	Applied NLP to clinical notes from EHR of 965 consecutive patients with 9821 total clinical notes, at two academic medical centers between 2004 and 2015. Developed and validated a keyword library capturing terms related to mental health and substance use
Zhou L. et al.	2015	USA	Algorithm Development	Identify patients with depression using free-text	Inpatient	Partners HealthCare EMR	0	0	0	0	1	1	1	1	Symptoms from criteria listed in Diagnostic and Statistical Manual of Mental Disorders, 4th Edition; and phrases from the Patient Health Questionnaire - 9.	A pharmacy doctoral student in consultation with an internal medicine physician classified cases as depression	0.87	0.92						Develop high precision high recall algorithm to identify depression	Partners HealthCare EMR, healthcare network in Boston Massachusetts.	Used Weka open-source toolkit; tried many machine learning classifiers, a RIPPER propositional rule learner was the best
